# Supplementary material for: Analysis of Extended Spectrum Beta Lactamase (ESBL) Genes of Non-Invasive ESBL Enterobacterales in Southeast Austria in 2017
Source: Antibiotics (Basel). 2022 Dec 20;12(1):1. doi: 10.3390/antibiotics12010001 (PMC9854808; doi:10.3390/antibiotics12010001)
Supplement: Supplementary file 1 [file antibiotics-12-00001-s001.zip]

Archive with 1 entries (1 files):
- antibiotics-2094007-supplementary.pdf
